# Supplementary material for: Optimizing Neurobehavioral Assessment for Patients with Disorders of Consciousness: Proposal of a Comprehensive Pre-Assessment Checklist for Clinicians
Source: Brain Sci. 2025 Jan 15;15(1):71. doi: 10.3390/brainsci15010071 (PMC11763646; doi:10.3390/brainsci15010071)
Supplement: Supplementary file 1 [file brainsci-15-00071-s001.zip]

Archive with 2 entries (2 files):
- Supplementalmaterial2.Satifaction Survey.pdf
- Supplementalmatrial1.NeurobehavioralChecklist.pdf
